# Supplementary material for: The Methanolic Extract of Perilla frutescens Robustly Restricts Ebola Virus Glycoprotein-Mediated Entry
Source: Viruses. 2021 Sep 8;13(9):1793. doi: 10.3390/v13091793 (PMC8473196; doi:10.3390/v13091793)
Supplement: Supplementary file 1 [file viruses-13-01793-s001.zip]

Archive with 1 entries (1 files):
- viruses-1342630-si final.pdf
